# Supplementary material for: Metallic Supports Accelerate Carbonization and Improve Morphological Stability of Polyacrylonitrile Nanofibers during Heat Treatment
Source: Materials (Basel). 2021 Aug 19;14(16):4686. doi: 10.3390/ma14164686 (PMC8401406; doi:10.3390/ma14164686)
Supplement: Supplementary file 1 [file materials-14-04686-s001.zip]

Archive with 1 entries (1 files):
- materials-1330652-supplementary.pdf
